# Supplementary material for: The contribution of intermittent handheld electrocardiogram and continuous electrocardiogram monitoring with an implantable loop recorder to detect incident and recurrent atrial fibrillation during 1 year after coronary artery bypass graft surgery: A prospective cohort study
Source: Heart Rhythm O2. 2021 May 11;2(3):247–54. doi: 10.1016/j.hroo.2021.05.001 (PMC8322816; doi:10.1016/j.hroo.2021.05.001)
Supplement: Supplemental Data File 1 [file mmc1.xls]

## Sheet: Complete_1
		Patient is undergoing isolated CABG or PCI with one of the following indications: stable angina/unstable angina/Non-STEMI.	Presence of AF, pacemaker or other non-SR before CABG or PCI	PCI-patients: has undergone CABG < 3 months prior to PCI.	CABG-patients: has undergone PCI < 3 months prior to CABG surgery.	Is the patient included in the REVEAL sub study?	AF history based on medical records and/or ECG registrations.	Bleeding disorder contraindicating the use of OAC therapy.	Cognitive impairment or communication problems leading to inability to follow instructions and give consent.	Malignancy or other illness with a life expectancy < 1 year.	OAC/NOAC is ongoing.	AF is known.	Consent signed	Day 0 (day of procedure)	Age	Sex	Height in meters	Weight in kg	BMI	Smoking status	Alcohol consumption <i>(glasses per week)	Congestive heart failure:	Previous MI	COPD - Chronic Obstructive Pulmonary Disease	OSA - Obstructive Sleep Apnea	Hypertension	Diabetes mellitus	Previous stroke/TIA:	Peripheral vascular disease	C - Congestive heart failure (1)	H - Hypertension (1)	A - Age (>75) (2)	D - Diabetes mellitus (1)	S - Stroke/TIA/TE history (2)	V - Vascular disease (1)	A - Age (65-74 y) (1)	S - Sex category (i.e. female sex) (1)	Score	H - Hypertension (1)	A - Abnormal renal or liver function (1 or 2)	S - Stroke (1)	B - Bleeding tendency/predisposition (1)	L - Labil INR (1)	E - Elderly (>65 y) (1)	D - Drugs or alcohol (>8 glasses/w = 1) (1 or 2)	Score	Disease definition:	Disease degree <i>(no. of vessels)	LA Area known?
		0=No 1=Yes	0=No 1=Yes	0=No 1=Yes	0=No 1=Yes	0=No 1=Yes	0=No 1=Yes	0=No 1=Yes	0=No 1=Yes	0=No 1=Yes	0=No 1=Yes	0=No 1=Yes	DD-MM-YYYY	DD-MM-YYYY	Number	0=Male, 1=Female	Number	Number	Number	0=Current, 1=Former (>1m), 2=Non-smoker	0=Less than 8, 1=8 or more, 2=None	0=Yes, 1=No, 2=N.K	0=Yes, 1=No, 2=N.K	0=Yes, 1=No, 2=N.K	0=Yes, 1=No, 2=N.K	0=Yes, 1=No, 2=N.K	0=Yes, 1=No, 2=N.K	0=Yes, 1=No, 2=N.K	0=Yes, 1=No, 2=N.K	Number	Number	Number	Number	Number	Number	Number	Number	Number	Number	Number	Number	Number	Number	Number	Number	Number	0=Unstable Angina, 1=Stable Angina, 2=Non-STEMI	0=1, 1=2, 2=3	0=Yes, 1=No
patientId	enrollmentStartDate	E1_F2_Q1	E1_F2_Q2	E1_F2_Q3	E1_F2_Q4	E1_F2_Q5	E1_F2_Q6	E1_F2_Q7	E1_F2_Q8	E1_F2_Q9	E1_F2_Q10	E1_F2_Q11	E1_F3_Q1	E1_F3_Q2	E1_F19_Q1	E1_F19_Q2	E1_F19_Q3	E1_F19_Q4	E1_F19_Q5	E1_F19_Q7	E1_F19_Q8	E1_F19_Q9	E1_F19_Q10	E1_F19_Q11	E1_F19_Q12	E1_F19_Q13	E1_F19_Q14	E1_F19_Q15	E1_F19_Q16	E1_F20_Q1	E1_F20_Q2	E1_F20_Q3	E1_F20_Q4	E1_F20_Q5	E1_F20_Q6	E1_F20_Q7	E1_F20_Q8	E1_F20_Q9	E1_F21_Q1	E1_F21_Q2	E1_F21_Q3	E1_F21_Q4	E1_F21_Q5	E1_F21_Q6	E1_F21_Q7	E1_F21_Q8	E1_F5_Q1	E1_F5_Q2	E1_F5_Q3
1	22-11-2017 10:24	1	0	0	0	1	0	0	0	0	0	0	22-11-2017	22-11-2017	78	0	1.77	85	27.1	2	0	1	0	1	1	0	0	0	1	0	1	2	1	1	1	0	0	6	0	0	1	0	0	1	1	3	2	2	0
2	22-11-2017 15:25	1	0	0	0	1	0	0	0	0	0	0	22-11-2017	24-11-2017	58	0	1.91	116	31.8	0	0	1	0	1	1	0	1	1	1	0	1	0	0	0	1	0	0	2	0	0	0	0	0	0	1	1	2	2	1
3	23-11-2017 15:01	1	0	0	0	1	0	0	0	0	0	0	23-11-2017	27-11-2017	81	0	1.74	105	34.7	0	2	1	0	1	1	0	1	1	1	0	0	2	0	1	1	0	0	4	0	0	1	0	0	1	1	3	1	2	0
4	18-01-2018 09:12	1	0	0	0	1	0	0	0	0	0	0	17-01-2018	18-01-2018	66	0	1.82	81	24.5	2	2	1	1	1	1	0	1	1	1	0	1	0	0	0	1	1	0	3	0	0	0	0	0	1	1	2	0	2	1
5	31-01-2018 09:48	1	0	0	0	1	0	0	0	0	0	0	31-01-2018	02-02-2018	.b	0	1.74	88	24.4	0	.b	1	0	1	1	1	0	2	1	0	0	0	1	0	1	0	0	2	0	0	0	0	0	0	1	1	2	2	0
6	31-01-2018 10:15	1	0	0	0	1	0	0	0	0	0	0	26-01-2018	23-01-2018	73	0	1.65	104	38.2	2	0	1	1	1	1	0	1	1	1	0	1	0	1	0	1	1	0	4	1	0	0	0	0	1	1	3	1	1	0
7	09-02-2018 13:53	1	0	0	0	1	0	0	0	0	0	0	30-01-2018	19-02-2018	66	0	1.68	91	32.2	1	0	1	1	1	1	0	1	1	1	0	1	0	0	0	1	1	0	3	0	0	0	0	0	1	1	2	1	2	1
8	12-02-2018 15:06	1	0	0	0	1	0	0	0	0	0	0	12-02-2018	09-02-2018	70	0	1.85	82	24	1	0	1	1	1	1	0	1	1	1	0	1	0	0	0	1	1	0	3	0	0	0	0	0	1	1	2	1	2	0
9	22-02-2018 12:24	1	0	0	0	1	0	0	0	0	0	0	21-02-2018	22-02-2018	58	0	1.83	126	37.6	2	2	1	1	1	1	0	1	1	1	0	1	0	0	0	1	0	0	2	0	0	0	0	0	0	1	1	1	2	1
10	22-02-2018 13:24	1	0	0	0	1	0	0	0	0	0	0	22-02-2018	01-03-2018	61	0	1.76	78	25.2	1	0	1	1	1	1	0	0	1	1	0	1	0	1	0	1	0	0	3	0	0	0	0	0	0	1	1	1	2	1
11	05-03-2018 11:16	1	0	0	0	1	0	0	0	0	0	0	01-03-2018	05-03-2018	59	0	1.71	86	29.4	2	0	1	1	1	1	0	1	1	1	0	1	0	0	0	1	0	0	2	0	0	0	0	0	0	1	1	1	2	0
12	14-03-2018 13:41	1	0	0	0	1	0	0	0	0	0	0	05-03-2018	01-03-2018	76	0	1.88	102	28.9	1	0	0	0	1	1	1	1	1	1	1	0	2	0	0	1	0	0	4	0	0	0	0	0	1	1	2	0	2	1
13	15-03-2018 11:11	1	0	0	0	1	0	0	0	0	0	0	06-03-2018	06-03-2018	62	0	1.74	85.6	28.1	1	1	1	1	1	1	0	0	1	1	0	1	0	1	0	1	0	0	3	0	0	0	0	0	0	2	2	1	2	1
14	16-03-2018 07:43	1	0	0	0	1	0	0	0	0	0	0	15-03-2018	19-03-2018	71	0	1.84	99	29.2	2	2	1	0	1	1	0	0	1	1	0	1	0	1	0	1	1	0	4	0	0	0	0	0	1	1	2	1	2	0
15	20-03-2018 10:21	1	0	0	0	1	0	0	0	0	0	0	15-03-2018	19-03-2018	78	0	1.79	86	26.8	1	0	1	1	1	1	0	1	1	1	0	1	2	0	0	1	0	0	4	0	0	0	0	0	1	2	3	1	.b	0
16	04-04-2018 14:59	1	0	0	0	1	0	0	0	0	0	0	28-03-2018	29-03-2018	67	0	1.7	80	27.7	0	0	1	0	1	1	0	1	0	0	0	1	0	0	2	1	1	0	5	0	0	1	0	0	1	0	2	1	2	1
17	16-05-2018 14:44	1	0	0	0	1	0	0	0	0	0	0	16-05-2018	17-05-2018	78	0	1.75	112	36.6	2	0	1	0	1	1	0	0	1	0	0	1	2	1	0	1	0	0	5	0	0	0	0	0	1	1	2	2	2	1
18	05-06-2018 15:10	1	0	0	0	1	0	0	0	0	0	0	05-06-2018	07-06-2018	73	0	1.72	71	24	2	0	1	1	1	1	1	1	.b	1	0	0	0	0	0	1	1	0	2	0	0	0	0	0	1	1	2	1	2	1
19	07-06-2018 10:59	1	0	0	0	1	0	0	0	0	0	0	17-05-2018	23-05-2018	62	0	1.74	87	28.7	0	0	0	1	1	1	0	1	0	1	1	1	0	0	1	1	0	0	4	0	0	1	0	0	0	1	2	1	2	0
20	07-06-2018 14:09	1	0	0	0	1	0	0	0	0	0	0	24-05-2018	21-05-2018	67	0	1.78	97	30.6	2	0	1	1	1	1	0	1	1	1	0	1	0	0	0	1	1	0	3	0	0	0	0	0	1	1	2	1	2	0
21	05-09-2018 12:40	1	0	0	0	1	0	0	0	0	0	0	28-08-2018	29-08-2018	74	0	1.68	77	27.3	2	0	1	1	1	1	1	1	1	1	0	0	0	0	0	1	1	0	2	0	0	0	0	0	1	1	2	1	2	0
22	12-09-2018 13:51	1	0	0	0	1	0	0	0	0	0	0	12-09-2018	13-09-2018	44	0	1.74	122	40.3	2	0	0	1	1	1	0	0	1	1	1	1	0	1	0	1	0	0	4	0	0	0	0	0	0	1	1	1	2	0
23	13-09-2018 13:01	1	0	0	0	1	0	0	0	0	0	0	13-09-2018	17-09-2018	66	0	1.74	86	28.4	1	0	1	0	1	1	1	1	1	1	0	0	0	0	0	1	1	0	2	0	0	0	0	0	1	1	2	0	.b	0
24	10-10-2018 14:07	1	0	0	0	1	0	0	0	0	0	0	10-10-2018	11-10-2018	74	0	1.82	86	25.9	1	0	0	0	1	1	0	0	1	0	1	1	0	1	0	1	1	0	5	0	0	0	0	0	1	1	2	1	2	1
25	10-10-2018 15:43	1	0	0	0	1	0	0	0	0	0	0	10-10-2018	11-10-2018	64	0	1.73	77	26.6	2	.b	1	0	1	1	1	1	1	1	0	0	0	0	0	1	0	0	1	0	0	0	0	0	0	1	1	2	2	0
26	26-10-2018 14:41	1	0	0	0	1	0	0	0	0	0	0	25-10-2018	26-10-2018	78	0	1.74	111	37	2	0	1	1	1	0	0	0	1	1	0	1	2	1	0	1	0	0	5	0	0	0	0	0	1	1	2	1	2	0
27	26-10-2018 15:09	1	0	0	0	1	0	0	0	0	0	0	26-10-2018	29-10-2018	77	0	1.8	106	32.7	1	0	0	1	1	1	1	1	1	1	1	0	2	0	0	1	0	0	4	0	0	0	0	0	1	1	2	1	2	0
28	06-12-2018 14:47	1	0	0	0	1	0	0	0	0	0	0	06-12-2018	10-12-2018	57	0	1.78	69	21.7	2	0	1	1	1	1	0	0	1	1	0	1	0	1	0	1	0	0	3	0	0	0	0	0	0	1	1	1	2	0
29	12-12-2018 13:20	1	0	0	0	1	0	0	0	0	0	0	12-12-2018	17-12-2018	58	0	1.77	129	41.6	2	0	0	0	1	1	0	1	1	1	1	1	0	0	0	1	0	0	3	0	0	0	0	0	0	1	1	1	2	0
30	12-12-2018 14:41	1	0	0	0	1	0	0	0	0	0	0	12-12-2018	13-12-2018	76	0	1.8	105	32.8	2	0	1	0	1	1	0	0	1	1	0	1	2	1	0	1	0	0	5	0	0	0	0	0	1	1	2	2	2	0
31	19-12-2018 13:04	1	0	0	0	1	0	0	0	0	0	0	19-12-2018	20-12-2018	74	0	1.79	92	28.7	1	0	1	1	1	1	1	1	1	1	0	0	0	0	0	1	1	0	2	0	0	0	0	0	1	1	2	1	2	0
32	28-12-2018 14:53	1	0	0	0	1	0	0	0	0	0	0	21-12-2018	18-12-2018	68	0	1.76	100	32.3	2	0	1	0	1	1	1	0	1	1	0	0	0	1	0	1	1	0	3	0	0	0	0	0	1	1	2	0	1	1
33	17-01-2019 13:42	1	0	0	0	1	0	0	0	0	0	0	16-01-2019	21-01-2019	65	0	1.79	74	23.1	1	0	0	0	1	1	0	1	0	1	0	1	0	0	1	1	1	0	4	0	0	1	0	0	1	1	3	1	2	1
34	06-03-2019 10:45	1	0	0	0	1	0	0	0	0	0	0	04-03-2019	05-03-2019	75	0	1.83	87	26	2	0	1	1	1	1	1	0	1	1	0	0	2	1	0	1	0	0	4	0	0	0	0	0	1	1	2	0	2	0
35	06-03-2019 13:03	1	0	0	0	1	0	0	0	0	0	0	04-03-2019	04-03-2019	72	1	1.65	63	23.1	1	0	1	1	1	1	0	1	1	1	0	1	0	0	0	1	1	1	4	0	0	0	0	0	1	1	2	0	2	1
36	18-03-2019 11:41	1	0	0	0	1	0	0	0	0	0	0	18-03-2019	19-03-2019	75	0	1.74	92	30.6	1	0	1	0	1	1	0	0	1	1	0	1	0	1	0	1	1	0	4	0	0	0	0	0	1	1	2	.b	.b	.b
37	18-03-2019 13:48	1	0	0	0	1	0	0	0	0	0	0	14-03-2019	11-03-2019	69	0	1.7	100	34.4	1	0	1	0	1	1	0	1	1	1	0	1	0	0	0	1	1	0	3	0	0	0	0	0	1	1	2	0	2	1
38	19-03-2019 09:22	1	0	0	0	1	0	0	0	0	0	0	18-03-2019	21-03-2019	52	0	1.71	96	33	2	0	1	1	1	1	1	1	1	1	0	0	0	0	0	1	0	0	1	0	0	0	0	0	0	1	1	0	2	0
39	02-04-2019 15:04	1	0	0	0	1	0	0	0	0	0	0	01-04-2019	02-04-2019	68	0	1.83	116	34.7	1	0	1	0	1	0	0	0	1	1	0	1	0	1	0	1	1	0	4	0	0	0	0	0	1	1	2	2	2	1
40	15-04-2019 10:32	1	0	0	0	1	0	0	0	0	0	0	14-04-2019	15-04-2019	75	0	1.81	77	23.7	1	0	1	0	1	1	0	1	1	1	0	1	2	0	0	1	0	0	4	0	0	0	0	0	1	1	2	1	2	0
[truncated: 196 more columns]

## Sheet: Complete_2
	If deceased, please specify date	Cause of death	Thromboembolic events	Pericardial effusion	Cerebral hemorrhage	Cardiac ischemia	Heart failure requiring hospital care	If ‚ÄúYES‚Äù to any of the above, please specify date	<b>Life-threatening	<b>Major	<b>Minor	<b>Major	<b>Minor	<b>Minimal	If ‚ÄúYES‚Äù to any of the above, please specify	Date of follow-up	Patient contact	Follow-up via	AF > 30 sec.	AF at follow-up	SR at follow-up	Dyspnoea	Palpitations	Fatigue	Asymptomatic	Type of AF	AF diagnosed by	Other heart rhythm?	Please specify	Has AF occurred since the last follow-up?	AF Date	Modality - Diagnosis	Modality - Therapy	Hospital	Aspirin	Clopidogrel	Ticagrelor	Beta-blockers	ACE/ARB	Aldosterone antagonist	Statins	Dabigatran	Rivaroxaban	Apixaban	Edoxaban	Warfarin	Low molecular weight heparin	AF?	Anticoagulation
	DD-MM-YYYY	Free text	0=No 1=Yes	0=No 1=Yes	0=No 1=Yes	0=No 1=Yes	0=No 1=Yes	Free text	0=No 1=Yes	0=No 1=Yes	0=No 1=Yes	0=No 1=Yes	0=No 1=Yes	0=No 1=Yes	Free text	DD-MM-YYYY	0=Doctor, 1=Nurse	0=Visit, 1=Telephone, 2=Medical record	0=No 1=Yes	0=No 1=Yes	0=No 1=Yes	0=No 1=Yes	0=No 1=Yes	0=No 1=Yes	0=No 1=Yes	0=Paroxysmal, 1=Persistent, 2=Permanent, 3=Unknown	0=ECG, 1=Zenicor, 2=Reveal, 3=ECG + Zenicor, 4=ECG + Reveal, 5=Zenicor + Reveal	0=No 1=Yes	Sentence	0=No 1=Yes	DD-MM-YYYY	Free text	Free text	Free text	0=No 1=Yes	0=No 1=Yes	0=No 1=Yes	0=No 1=Yes	0=No 1=Yes	0=No 1=Yes	0=No 1=Yes	0=No 1=Yes	0=No 1=Yes	0=No 1=Yes	0=No 1=Yes	0=No 1=Yes	0=No 1=Yes	0=No 1=Yes	0=No 1=Yes
patientId	E5_F12_Q2	E5_F12_Q3	E5_F12_Q4	E5_F12_Q5	E5_F12_Q6	E5_F12_Q7	E5_F12_Q8	E5_F12_Q9	E5_F13_Q2	E5_F13_Q4	E5_F13_Q6	E5_F13_Q9	E5_F13_Q11	E5_F13_Q13	E5_F13_Q15	E6_F14_Q1	E6_F14_Q2	E6_F14_Q3	E6_F10_Q1	E6_F10_Q2	E6_F10_Q3	E6_F10_Q4	E6_F10_Q5	E6_F10_Q6	E6_F10_Q7	E6_F10_Q8	E6_F10_Q9	E6_F10_Q10	E6_F10_Q11	E6_F10_Q12	E6_F10_Q13	E6_F10_Q14	E6_F10_Q15	E6_F10_Q16	E6_F7_Q1	E6_F7_Q2	E6_F7_Q3	E6_F7_Q4	E6_F7_Q5	E6_F7_Q6	E6_F7_Q7	E6_F7_Q8	E6_F7_Q9	E6_F7_Q10	E6_F7_Q11	E6_F7_Q12	E6_F7_Q13	E6_F11_Q1	E6_F11_Q2
1	.b	.b	0	0	0	0	0	.b	0	0	0	0	0	0	.b	06-12-2018	1	1	0	0	1	.b	.b	.b	.b	.b	.b	0	.b	0	.b	.b	.b	.b	0	0	0	1	1	0	0	0	1	0	0	0	0	1	1
2	.b	.b	0	0	0	0	0	.b	0	0	0	0	0	0	.b	12-12-2018	1	1	0	0	1	.b	.b	.b	.b	.b	.b	0	.b	0	.b	.b	.b	.b	1	0	0	1	1	0	1	0	0	1	0	0	0	1	1
3	.b	.b	0	0	0	0	0	.b	0	0	0	0	0	0	.b	10-12-2018	1	1	0	0	1	.b	.b	.b	.b	.b	.b	1	Rikligt med VES och SVES..	0	.b	.b	.b	.b	0	0	0	1	1	1	1	0	0	1	0	0	0	1	1
4	.b	.b	0	0	0	0	0	.b	0	0	0	0	0	0	.b	01-02-2019	1	1	0	0	1	.b	.b	.b	.b	.b	.b	0	.b	0	.b	.b	.b	.b	1	0	0	1	1	0	1	0	0	0	0	0	0	0	.b
5	.b	.b	0	0	0	0	0	.b	0	0	0	0	0	0	.b	15-02-2019	1	1	0	0	1	.b	.b	.b	.b	.b	.b	0	.b	0	.b	.b	.b	.b	1	0	0	1	1	0	1	0	0	1	0	0	0	1	1
6	.b	.b	0	0	0	0	0	.b	0	0	0	0	0	0	.b	06-02-2019	1	1	0	0	1	.b	.b	.b	.b	.b	.b	0	.b	0	.b	.b	.b	.b	0	0	0	1	1	0	1	0	0	0	0	1	0	1	1
7	.b	.b	0	0	0	0	0	.b	0	0	0	0	0	0	.b	07-03-2019	1	1	0	0	1	.b	.b	.b	.b	.b	.b	0	.b	0	.b	.b	.b	.b	1	0	0	0	1	0	1	0	0	0	0	0	0	0	.b
8	.b	.b	0	0	0	0	0	.b	0	0	0	0	0	0	.b	26-02-2019	1	1	1	0	1	0	1	0	0	0	2	0	.b	1	07-11-2018	REVEAL	T Eliquis	US√ñ	1	0	0	1	1	0	1	0	0	1	0	0	0	1	1
9	.b	.b	0	0	0	0	0	.b	0	0	0	0	0	0	.b	08-03-2019	1	1	0	0	1	.b	.b	.b	.b	.b	.b	0	.b	0	.b	.b	.b	.b	1	0	0	1	0	0	1	0	0	1	0	0	0	1	1
10	.b	.b	0	0	0	0	0	.b	0	0	0	0	0	0	.b	18-03-2019	1	1	0	0	1	.b	.b	.b	.b	.b	.b	0	.b	0	.b	.b	.b	.b	1	0	0	1	1	0	1	0	1	0	0	0	0	1	1
11	.b	.b	0	0	0	0	0	.b	0	0	0	0	0	0	.b	19-03-2019	1	1	0	0	1	.b	.b	.b	.b	.b	.b	0	.b	0	.b	.b	.b	.b	1	0	0	1	1	0	1	0	0	0	0	0	0	0	.b
12	.b	.b	0	0	0	0	0	.b	0	0	0	0	0	0	.b	13-03-2019	1	1	0	0	1	.b	.b	.b	.b	.b	.b	0	.b	0	.b	.b	.b	.b	0	0	0	1	1	1	1	0	0	0	0	1	0	1	1
13	.b	.b	0	0	0	0	0	.b	0	0	0	0	0	0	.b	19-03-2019	1	1	0	0	1	.b	.b	.b	.b	.b	.b	0	.b	0	.b	.b	.b	.b	1	0	0	1	1	1	1	0	0	0	0	0	0	0	.b
14	.b	.b	0	0	0	0	0	.b	0	0	0	0	0	0	.b	02-04-2019	1	1	1	0	1	0	0	0	1	0	2	0	.b	1	22-03-2019	Reveal	Eliquis	US√ñ	0	0	0	1	1	0	1	0	0	1	0	0	0	1	1
15	.b	.b	0	0	0	0	0	.b	0	0	0	0	0	0	.b	02-04-2019	1	1	1	0	1	1	0	0	1	0	2	1	VES i bigemeni och SR arrester	1	28-05-2018	Reveal	T Eliquis	US√ñ	0	0	0	0	1	0	1	0	0	1	0	0	0	1	1
16	.b	.b	0	0	0	0	0	.b	0	0	0	0	0	0	.b	16-04-2019	1	1	0	0	1	.b	.b	.b	.b	.b	.b	0	.b	0	.b	.b	.b	.b	0	0	0	1	1	0	1	0	1	0	0	0	0	1	1
17	.b	.b	0	0	0	0	0	.b	1	0	0	1	0	0	gastrointestinal bl√∂dning 2018-07-06	31-05-2019	1	1	1	0	0	0	0	0	1	0	1	0	.b	1	17-05-2019	Zenicor.	T Eliquis	Arvika.	0	0	0	1	0	0	1	0	1	0	0	0	0	1	1
18	.b	.b	0	0	0	0	0	.b	0	0	0	0	0	0	.b	19-06-2019	1	1	0	0	1	.b	.b	.b	.b	.b	.b	.b	.b	0	.b	.b	.b	.b	0	0	0	1	0	0	1	0	0	0	1	0	0	1	1
19	27-08-2018	Myocardial infarction	1	0	0	1	0	2018-08-27	.b	.b	.b	.b	.b	.b	.b	.b	.b	.b	.b	.b	.b	.b	.b	.b	.b	.b	.b	.b	.b	.b	.b	.b	.b	.b	.b	.b	.b	.b	.b	.b	.b	.b	.b	.b	.b	.b	.b	.b	.b
20	.b	.b	0	0	0	0	0	.b	0	0	0	0	0	0	.b	12-06-2019	1	1	0	0	1	.b	.b	.b	.b	.b	.b	0	.b	0	.b	.b	.b	.b	0	0	0	1	1	0	1	0	0	0	0	1	0	1	1
21	.b	.b	0	0	0	0	0	.b	0	0	0	0	0	0	.b	12-09-2019	1	1	0	0	1	.b	.b	.b	.b	.b	.b	0	.b	0	.b	.b	.b	.b	1	0	0	1	1	0	1	0	0	0	0	0	0	0	.b
22	.b	.b	0	0	0	0	0	.b	0	0	0	0	0	0	.b	30-09-2019	1	1	0	0	1	.b	.b	.b	.b	.b	.b	.b	.b	0	.b	.b	.b	.b	1	0	0	1	1	1	1	0	0	0	0	0	0	0	.b
23	.b	.b	0	0	0	0	0	kontroll angio 4/12	0	0	0	0	0	0	.b	.b	.b	.b	.b	.b	.b	.b	.b	.b	.b	.b	.b	.b	.b	.b	.b	.b	.b	.b	.b	.b	.b	.b	.b	.b	.b	.b	.b	.b	.b	.b	.b	.b	.b
24	.b	.b	0	0	0	0	0	.b	0	0	0	0	0	0	.b	.b	.b	.b	.b	.b	.b	.b	.b	.b	.b	.b	.b	.b	.b	.b	.b	.b	.b	.b	.b	.b	.b	.b	.b	.b	.b	.b	.b	.b	.b	.b	.b	.b	.b
25	.b	.b	0	0	0	0	0	.b	0	0	0	0	0	0	.b	.b	.b	.b	.b	.b	.b	.b	.b	.b	.b	.b	.b	.b	.b	.b	.b	.b	.b	.b	.b	.b	.b	.b	.b	.b	.b	.b	.b	.b	.b	.b	.b	.b	.b
26	.b	.b	0	0	0	0	0	.b	0	0	0	0	0	0	.b	.b	.b	.b	.b	.b	.b	.b	.b	.b	.b	.b	.b	.b	.b	.b	.b	.b	.b	.b	.b	.b	.b	.b	.b	.b	.b	.b	.b	.b	.b	.b	.b	.b	.b
27	.b	.b	0	0	0	0	0	.b	0	0	0	0	0	0	.b	.b	.b	.b	.b	.b	.b	.b	.b	.b	.b	.b	.b	.b	.b	.b	.b	.b	.b	.b	.b	.b	.b	.b	.b	.b	.b	.b	.b	.b	.b	.b	.b	.b	.b
28	.b	.b	0	0	0	0	0	.b	0	0	0	0	0	0	.b	.b	.b	.b	.b	.b	.b	.b	.b	.b	.b	.b	.b	.b	.b	.b	.b	.b	.b	.b	.b	.b	.b	.b	.b	.b	.b	.b	.b	.b	.b	.b	.b	.b	.b
29	.b	.b	0	0	0	0	0	.b	0	0	0	0	0	0	.b	.b	.b	.b	.b	.b	.b	.b	.b	.b	.b	.b	.b	.b	.b	.b	.b	.b	.b	.b	.b	.b	.b	.b	.b	.b	.b	.b	.b	.b	.b	.b	.b	.b	.b
30	.b	.b	0	0	0	0	0	.b	0	0	0	0	0	0	.b	.b	.b	.b	.b	.b	.b	.b	.b	.b	.b	.b	.b	.b	.b	.b	.b	.b	.b	.b	.b	.b	.b	.b	.b	.b	.b	.b	.b	.b	.b	.b	.b	.b	.b
31	.b	.b	0	0	0	0	0	.b	0	0	0	0	0	0	.b	.b	.b	.b	.b	.b	.b	.b	.b	.b	.b	.b	.b	.b	.b	.b	.b	.b	.b	.b	.b	.b	.b	.b	.b	.b	.b	.b	.b	.b	.b	.b	.b	.b	.b
32	.b	.b	0	0	0	0	0	.b	0	0	0	0	0	0	.b	.b	.b	.b	.b	.b	.b	.b	.b	.b	.b	.b	.b	.b	.b	.b	.b	.b	.b	.b	.b	.b	.b	.b	.b	.b	.b	.b	.b	.b	.b	.b	.b	.b	.b
33	.b	.b	0	0	0	0	0	.b	0	0	0	0	0	0	.b	.b	.b	.b	.b	.b	.b	.b	.b	.b	.b	.b	.b	.b	.b	.b	.b	.b	.b	.b	.b	.b	.b	.b	.b	.b	.b	.b	.b	.b	.b	.b	.b	.b	.b
34	.b	.b	0	0	0	0	0	.b	0	0	0	0	0	0	.b	.b	.b	.b	.b	.b	.b	.b	.b	.b	.b	.b	.b	.b	.b	.b	.b	.b	.b	.b	.b	.b	.b	.b	.b	.b	.b	.b	.b	.b	.b	.b	.b	.b	.b
35	.b	.b	0	0	0	0	0	.b	0	0	0	0	0	0	.b	.b	.b	.b	.b	.b	.b	.b	.b	.b	.b	.b	.b	.b	.b	.b	.b	.b	.b	.b	.b	.b	.b	.b	.b	.b	.b	.b	.b	.b	.b	.b	.b	.b	.b
36	.b	.b	0	0	0	0	0	.b	0	0	0	0	0	0	.b	.b	.b	.b	.b	.b	.b	.b	.b	.b	.b	.b	.b	.b	.b	.b	.b	.b	.b	.b	.b	.b	.b	.b	.b	.b	.b	.b	.b	.b	.b	.b	.b	.b	.b
37	.b	.b	0	0	0	0	0	.b	0	0	0	0	0	0	.b	.b	.b	.b	.b	.b	.b	.b	.b	.b	.b	.b	.b	.b	.b	.b	.b	.b	.b	.b	.b	.b	.b	.b	.b	.b	.b	.b	.b	.b	.b	.b	.b	.b	.b
38	.b	.b	0	0	0	0	0	.b	0	0	0	0	0	0	.b	.b	.b	.b	.b	.b	.b	.b	.b	.b	.b	.b	.b	.b	.b	.b	.b	.b	.b	.b	.b	.b	.b	.b	.b	.b	.b	.b	.b	.b	.b	.b	.b	.b	.b
39	.b	.b	0	0	0	0	0	.b	0	0	0	0	0	0	.b	.b	.b	.b	.b	.b	.b	.b	.b	.b	.b	.b	.b	.b	.b	.b	.b	.b	.b	.b	.b	.b	.b	.b	.b	.b	.b	.b	.b	.b	.b	.b	.b	.b	.b
40	.b	.b	0	0	0	0	0	.b	0	0	0	0	0	0	.b	.b	.b	.b	.b	.b	.b	.b	.b	.b	.b	.b	.b	.b	.b	.b	.b	.b	.b	.b	.b	.b	.b	.b	.b	.b	.b	.b	.b	.b	.b	.b	.b	.b	.b
[truncated: 20 more columns]

## Sheet: ILR
			1month																		3months																	12months
patientId	AF hospital	AF follow-up	AF 0=No 1=Yes	Zenicor 0=No 1=Yes	ILR 0=No 1=Yes	Number of episodes	> 6 minutes	Longest duration (minutes)	AF burden (minutes)	AF burden percent	AFL 0=No 1=Yes	Number of episodes	Longest duration	VT 0=No 1=Yes	VF 0=No 1=Yes	AVB2type1 0=No 1=Yes	AVB2type2 0=No 1=Yes	AVB3 0=No 1=Yes	Sinusarrest 0=No 1=Yes	Brady 0=No 1=Yes	AF 0=No 1=Yes	Zenicor 0=No	ILR 0=No 1=Yes	Number of episodes	> 6 minutes	Longest duration (minutes)	AF burden (minutes)	AFL 0=No 1=Yes	Number of episodes	Longest duration	VT 0=No 1=Yes	VF 0=No 1=Yes	AVB2type1 0=No 1=Yes	AVB2type2 0=No 1=Yes	AVB3 0=No 1=Yes	Sinusarrest 0=No 1=Yes	Brady 0=no 1=Yes	AF 0=No 1=Yes	Zenicor 0=No 1=Yes	ILR 0=No 1=Yes	Number of episodes	> 6 minutes	Longest duration (minutes)	AF burden (minutes)	AF burden minutes 2-12	AF burden percent 2-12	AF burden lifetime (%)	AF lifetime (min)	> 6 minutes 12 months
1	1	0	0	0	0	0	0	0	0		0	0	0	0	0	0	0	0	0	0	0	0	0	0	0	0	0	0	0	0	0	0	0	0	0	0	0	0	0	0	0	0	0	0			0	0	0
2	1	1	1	1	1	4	4	6444	7386	17	0	0	0	0	0	0	0	0	0	0	1	0	1	1	0	4	4	0	0	0	0	0	0	0	0	0	0	0	0	0	0	0	0	0	4	0.0008	1.5	7400	4
3	0	1	1	1	1	1	1	5940	5940	100	1	1	5940	0	0	0	0	0	0	0	1	1	1	1	1	5940	5940	1	1	5940	0	0	0	0	0	0	0	1	1	1	1	1	5940	5940	5940	100	100	525600	1
4	0	0	0	0	0	0	0	0	0		0	0	0	0	0	0	0	0	0	0	0	0	0	0	0	0	0	0	0	0	0	0	0	0	0	0	0	0	0	0	0	0	0	0			0	0	0
5	1	1	1	0	1	4	4	50	78	0.2	0	0	0	0	0	0	0	0	0	0	0	0	0	0	0	0	0	0	0	0	0	0	0	0	0	0	0	0	0	0	0	0	0	0	0	0	0.01	78	4
6	0	0	0	0	0	0	0	0	0		0	0	0	0	0	0	0	0	0	0	0	0	0	0	0	0	0	0	0	0	0	0	0	0	1	0	0	0	0	0	0	0	0	0			0	0	0
7	1	1	1	0	1	2	2	20	30	0.07	0	0	0	0	0	0	0	0	0	0	0	0	0	0	0	0	0	0	0	0	0	0	0	0	0	0	0	0	0	0	0	0	0	0	0	0	0.01	50	2
8	0	1	0	0	0	0	0	0	0	0	0	0	0	0	0	0	0	0	0	0	0	0	0	0	0	0	0	0	0	0	0	0	0	0	0	0	0	1	0	1	17	10	626	1688	1688	0.35	0.3	1688	9
9	1	0	0	0	0	0	0	0	0		0	0	0	0	0	0	0	0	0	0	0	0	0	0	0	0	0	0	0	0	0	0	0	0	0	0	0	0	0	0	0	0	0	0			0	0	0
10	1	0	0	0	0	0	0	0	0		0	0	0	0	0	0	0	0	0	0	0	0	0	0	0	0	0	0	0	0	0	0	0	0	0	0	0	0	0	0	0	0	0	0			0	0	0
11	0	0	0	0	0	0	0	0	0		0	0	0	0	0	0	0	0	0	0	0	0	0	0	0	0	0	0	0	0	0	0	0	0	0	0	0	0	0	0	0	0	0	0			0	0	0
12	1	1	1	1	1	8	6	236	762	1.8	0	0	0	0	0	0	0	0	0	0	1	0	1	5	1	12	20	0	0	0	0	0	0	0	0	0	0	0	0	0	0	0	0	0	20	0.004	0.1	782	7
13	0	0	0	0	0	0	0	0	0		0	0	0	0	0	0	0	0	0	0	0	0	0	0	0	0	0	0	0	0	0	0	0	0	0	0	0	0	0	0	0	0	0	0			0	0	0
14	1	1	1	0	1	2	2	878	1052	2.4	0	0	0	0	0	0	0	0	0	0	0	0	0	0	0	0	0	0	0	0	0	0	0	0	0	0	0	1	0	1	1	1	380	380	380	0.08	0.3	1432	3
15	0	1	0	0	0	0	0	0	0	0	0	0	0	0	0	0	0	0	1	0	1	0	1	2	2	86	150	0	0	0	0	0	0	0	0	1	0	1	0	1	5	1	12	22	172	0.03	0.03	172	3
16	0	1	0	0	0	0	0	0	0	0	0	0	0	0	0	0	0	0	0	0	1	0	1	2	1	12	16	0	0	0	0	0	0	0	0	0	0	0	0	0	0	0	0	0	16	0.003	0.003	16	1
17	0	1	1	0	1	2	2	172	230	0.5	0	0	0	0	0	0	0	0	0	0	0	0	0	0	0	0	0	0	0	0	0	0	0	0	0	0	0	1	1	1	1	1	288	288	288	0.06	0.1	518	3
18	1	1	1	1	1	12	8	266	682	1.6	0	0	0	0	0	0	0	0	0	0	1	0	1	4	3	14	38	0	0	0	0	0	0	0	0	0	0	-	-	-	-	-	-	-	38	0.007	-	-	-
19	1	1	1	0	1	7	6	146	306	0.7	0	0	0	0	0	0	0	0	0	0	0	0	0	0	0	0	0	0	0	0	0	0	0	0	0	0	0	0	0	0	0	0	0	0	0	0	0.06	306	0
20	1	1	1	1	1	21	12	356	974	2.3	0	0	0	0	0	0	0	0	0	0	0	0	0	0	0	0	0	0	0	0	0	0	0	0	0	0	0	0	0	0	0	0	0	0	0	0	0.2	974	12
21	0	0	0	0	0	0	0	0	0		0	0	0	0	0	0	0	0	0	0	0	0	0	0	0	0	0	0	0	0	0	0	0	0	0	0	0	0	0	0	0	0	0	0			0	0	0
22	0	0	0	0	0	0	0	0	0		0	0	0	0	0	0	0	0	1	0	0	0	0	0	0	0	0	0	0	0	0	0	0	0	0	0	0	0	0	0	0	0	0	0			0	0	0
23	0	0	0	0	0	0	0	0	0		0	0	0	0	0	0	0	0	0	0	0	0	0	0	0	0	0	0	0	0	0	0	0	0	0	0	0	0	0	0	0	0	0	0			0	0	0
24	1	0	0	0	0	0	0	0	0		0	0	0	0	0	0	0	0	0	0	0	0	0	0	0	0	0	0	0	0	0	0	0	0	0	0	0	0	0	0	0	0	0	0			0	0	0
25	0	0	0	0	0	0	0	0	0		0	0	0	0	0	0	0	0	0	0	0	0	0	0	0	0	0	0	0	0	0	0	0	0	0	0	0	0	0	0	0	0	0	0			0	0	0
26	1	1	1	0	1	1	1	48	48	0.1	0	0	0	0	0	0	0	0	0	0	0	0	0	0	0	0	0	0	0	0	0	0	0	0	0	0	0	1	1	1	1	1	5940	5940	5940	45	41	216000	2
27	1	1	1	1	1	1	1	5940	5940	100	0	0	0	0	0	0	0	0	0	0	1	1	1	1	1	5940	5940	0	0	0	0	0	0	0	0	0	0	1	1	1	1	1	5940	5940	5940	100	100	525600	1
28	0	0	0	0	0	0	0	0	0		0	0	0	0	0	0	0	0	0	0	0	0	0	0	0	0	0	0	0	0	0	0	0	0	0	0	0	0	0	0	0	0	0	0			0	0	0
29	1	1	1	1	1	1	1	2270	2270	5.2	0	0	0	1	0	0	0	0	0	0	0	0	0	0	0	0	0	0	0	0	0	0	0	0	0	0	0	0	0	0	0	0	0	0	0	0	0.4	2270	1
30	1	0	0	0	0	0	0	0	0		0	0	0	0	0	0	0	0	0	0	0	0	0	0	0	0	0	0	0	0	0	0	0	0	0	0	0	0	0	0	0	0	0	0			0	0	0
31	0	0	0	0	0	0	0	0	0		0	0	0	0	0	0	0	0	0	0	0	0	0	0	0	0	0	0	0	0	0	0	0	0	0	0	0	0	0	0	0	0	0	0			0	0	0
32	1	1	1	1	1	1	1	918	918	2.1	0	0	0	0	0	0	0	0	0	1	0	0	0	0	0	0	0	0	0	0	0	0	0	0	0	0	0	0	0	0	0	0	0	0	0	0	0.2	918	1
33	1	0	0	0	0	0	0	0	0		0	0	0	0	0	0	0	0	0	0	0	0	0	0	0	0	0	0	0	0	0	0	0	0	0	0	0	0	0	0	0	0	0	0			0	0	0
34	1	0	0	0	0	0	0	0	0		0	0	0	0	0	0	0	0	0	0	0	0	0	0	0	0	0	0	0	0	0	0	0	0	0	0	0	0	0	0	0	0	0	0			0	0	0
35	0	0	0	0	0	0	0	0	0		0	0	0	0	0	0	0	0	0	0	0	0	0	0	0	0	0	0	0	0	0	0	0	0	0	0	0	0	0	0	0	0	0	0			0	0	0
36	1	1	1	0	1	2	0	2	4	0.01	0	0	0	0	0	0	0	0	0	0	0	0	0	0	0	0	0	0	0	0	0	0	0	0	0	0	0	-	-	-	-	-	-	-	0	0	-	-	-
37	1	1	1	0	1	4	2	122	136	0.3	0	0	0	0	0	0	0	0	0	0	0	0	0	0	0	0	0	0	0	0	0	0	0	0	0	0	0	0	0	0	0	0	0	0	0	0	0.02	136	2
38	0	0	0	0	0	0	0	0	0		0	0	0	0	0	0	0	0	0	0	0	0	0	0	0	0	0	0	0	0	0	0	0	0	0	0	0	0	0	0	0	0	0	0			0	0	0
39	0	0	0	0	0	0	0	0	0		0	0	0	0	0	0	0	0	0	0	0	0	0	0	0	0	0	0	0	0	0	0	0	0	0	0	0	0	0	0	0	0	0	0			0	0	0
40	0	1	1	1	0	2	2	534	714	1.7	0	0	0	0	0	0	0	0	1	0	1	0	1	1	0	4	4	0	0	0	0	0	0	0	0	0	0	0	0	0	0	0	0	0	4	0.0008	0.1	718	2
[truncated: 30 more columns]
